# Supplementary material for: Machine learning algorithm-based biomarker exploration and validation of mitochondria-related diagnostic genes in osteoarthritis
Source: PeerJ. 2024 Sep 10;12:e17963. doi: 10.7717/peerj.17963 (PMC11397131; doi:10.7717/peerj.17963)
Supplement: Supplemental Information 6 [file peerj-12-17963-s006.csv]

Well	Sample Name	Target Name	Task	Reporter	Quencher	RQ	RQ Min	RQ Max	Cт	Cт Mean	Cт SD	ΔCт	ΔCт Mean	ΔCт SE	HK Control ΔCт Mean	HK Control ΔCт SE	ΔΔCт	Automatic Ct Threshold	Ct Threshold	Automatic Baseline	Baseline Start	Baseline End	Efficiency	Tm1	Tm2	Tm3	Comments	BADROX	HIGHSD	NOISE	SPIKE	OUTLIERRG	MTP
A1	1	Aggrecan	UNKNOWN	SYBR	None				30.35552597	28.1062088	3.137319565							TRUE	2.535271572	TRUE	3	22	1	79.71647644				N	Y	N	N	N	N
A4	1	Collagen	UNKNOWN	SYBR	None	1	0.044209629	22.61950684	27.41151428	26.72317505	1.919023514		-1.383034229	1.838846445			0	TRUE	3.006117418	TRUE	3	17	1	87.93218231	65.52572632			N	Y	N	N	N	Y
A7	1	Adamts5	UNKNOWN	SYBR	None	1	0.069885358	14.30914974	27.63758278	27.64559746	0.050309237		-0.460609913	1.568861485			0	TRUE	3.614313794	TRUE	3	18	1	81.51092529				N	N	N	N	N	N
A10	1	Mmp13	UNKNOWN	SYBR	None	1	0.069848694	14.31665993	22.96338463	22.90551758	0.080091193		-5.2006917	1.569170833			0	TRUE	3.678121133	TRUE	3	13	1	80.01535034				N	N	N	N	N	N
B1	1	Aggrecan	UNKNOWN	SYBR	None				24.91363144	28.1062088	3.137319565							TRUE	2.535271572	TRUE	3	16	1	77.77467346				N	Y	N	N	N	N
B4	1	Collagen	UNKNOWN	SYBR	None	1	0.044209629	22.61950684	27.92250252	26.72317505	1.919023514		-1.383034229	1.838846445			0	TRUE	3.006117418	TRUE	3	18	1	87.93218231				N	Y	N	N	N	N
B7	1	Adamts5	UNKNOWN	SYBR	None	1	0.069885358	14.30914974	27.64515305	27.64559746	0.050309237		-0.460609913	1.568861485			0	TRUE	3.614313794	TRUE	3	18	1	81.51092529				N	N	N	N	N	N
B10	1	Mmp13	UNKNOWN	SYBR	None	1	0.069848694	14.31665993	22.92572212	22.90551758	0.080091193		-5.2006917	1.569170833			0	TRUE	3.678121133	TRUE	3	13	1	80.01535034				N	N	N	N	N	N
C1	1	Aggrecan	UNKNOWN	SYBR	None				31.20761871	28.1062088	3.137319565							TRUE	2.535271572	TRUE	3	23	1	80.01522064	74.04043579			N	Y	N	N	N	Y
C4	1	Collagen	UNKNOWN	SYBR	None	1	0.044209629	22.61950684	27.69690704	26.72317505	1.919023514		-1.383034229	1.838846445			0	TRUE	3.006117418	TRUE	3	19	1	87.7828064				N	Y	N	N	N	N
C7	1	Adamts5	UNKNOWN	SYBR	None	1	0.069885358	14.30914974	27.58862305	27.64559746	0.050309237		-0.460609913	1.568861485			0	TRUE	3.614313794	TRUE	3	18	1	81.51092529				N	N	N	N	N	N
C10	1	Mmp13	UNKNOWN	SYBR	None	1	0.069848694	14.31665993	22.78761673	22.90551758	0.080091193		-5.2006917	1.569170833			0	TRUE	3.678121133	TRUE	3	13	1	80.01535034				N	N	N	N	N	N
D1	1	Aggrecan	UNKNOWN	SYBR	None				25.94806099	28.1062088	3.137319565							TRUE	2.535271572	TRUE	3	17	1	74.48854065				N	Y	N	N	N	N
D4	1	Collagen	UNKNOWN	SYBR	None	1	0.044209629	22.61950684	23.86177635	26.72317505	1.919023514		-1.383034229	1.838846445			0	TRUE	3.006117418	TRUE	3	15	1	78.22271729	87.63343048			N	Y	N	N	Y	Y
D7	1	Adamts5	UNKNOWN	SYBR	None	1	0.069885358	14.30914974	27.71103859	27.64559746	0.050309237		-0.460609913	1.568861485			0	TRUE	3.614313794	TRUE	3	18	1	81.51092529				N	N	N	N	N	N
D10	1	Mmp13	UNKNOWN	SYBR	None	1	0.069848694	14.31665993	22.94534683	22.90551758	0.080091193		-5.2006917	1.569170833			0	TRUE	3.678121133	TRUE	3	14	1	79.86598969				N	N	N	N	N	N
E1	1	Gapdh	UNKNOWN	SYBR	None	1	0.069838963	14.31865501	21.59552193	21.4740181	0.086288579		-6.632191658	1.569252968			0	TRUE	2.379124683	TRUE	3	13	1	85.39252472				N	N	N	N	N	N
F1	1	Gapdh	UNKNOWN	SYBR	None	1	0.069838963	14.31865501	21.45486832	21.4740181	0.086288579		-6.632191658	1.569252968			0	TRUE	2.379124683	TRUE	3	13	1	85.54189301	65.3769989			N	N	N	N	N	Y
G1	1	Gapdh	UNKNOWN	SYBR	None	1	0.069838963	14.31865501	21.454216	21.4740181	0.086288579		-6.632191658	1.569252968			0	TRUE	2.379124683	TRUE	3	13	1	85.69126129				N	N	N	N	N	N
H1	1	Gapdh	UNKNOWN	SYBR	None	1	0.069838963	14.31865501	21.39146423	21.4740181	0.086288579		-6.632191658	1.569252968			0	TRUE	2.379124683	TRUE	3	13	1	85.69126129				N	N	N	N	N	N
Analysis Type	Singleplex
Endogenous Control	Aggrecan
RQ Min/Max Confidence Level	95.0
Reference Sample	1
