# Supplementary material for: Machine learning algorithm-based biomarker exploration and validation of mitochondria-related diagnostic genes in osteoarthritis
Source: PeerJ. 2024 Sep 10;12:e17963. doi: 10.7717/peerj.17963 (PMC11397131; doi:10.7717/peerj.17963)
Supplement: Supplemental Information 7 [file peerj-12-17963-s007.csv]

Block Type	96well
Chemistry	SYBR_GREEN
Experiment File Name	G:\11.骨关节炎课题实验结果\实验的数据\细胞外基质和降解酶成分改变\全部对照组和Aggrecan实验组2022-09-06.eds
Experiment Run End Time	Not Started
Instrument Type	steponeplus
Passive Reference	ROX
Well	Sample Name	Target Name	Task	Reporter	Quencher	RQ	RQ Min	RQ Max	Cт	Cт Mean	Cт SD	ΔCт	ΔCт Mean	ΔCт SE	HK Control ΔCт Mean	HK Control ΔCт SE	ΔΔCт	Automatic Ct Threshold	Ct Threshold	Automatic Baseline	Baseline Start	Baseline End	Efficiency	Tm1	Tm2	Tm3	Comments	NOISE	OUTLIERRG	MTP
A1	C1	Aggrecan	UNKNOWN	SYBR	None				27.72872353	27.79663086	0.071332976							TRUE	2.733966554	TRUE	3	19	1	81.50647736				N	N	N
A4	C1	Collagen	UNKNOWN	SYBR	None	1	0.859822392	1.163030863	24.30450821	24.17668915	0.16318354		-3.619942188	0.089046702			0	TRUE	2.837617129	TRUE	3	15	1	87.77831268	65.38015747			N	N	Y
A7	C1	Adamts5	UNKNOWN	SYBR	None	1	0.788365006	1.268447995	27.60170555	27.47708321	0.271180958		-0.319548607	0.140202984			0	TRUE	3.284746706	TRUE	3	19	1	81.35792542				N	N	N
A10	C1	Mmp13	UNKNOWN	SYBR	None	1	0.930521965	1.074665666	25.37625694	25.33917618	0.046064056		-2.457455158	0.042456716			0	TRUE	3.284360293	TRUE	3	16	1	79.71395874				N	N	N
B1	C1	Aggrecan	UNKNOWN	SYBR	None				27.77397919	27.79663086	0.071332976							TRUE	2.733966554	TRUE	3	19	1	81.50647736				N	N	N
B4	C1	Collagen	UNKNOWN	SYBR	None	1	0.859822392	1.163030863	23.93940163	24.17668915	0.16318354		-3.619942188	0.089046702			0	TRUE	2.837617129	TRUE	3	15	1	87.6289978	65.23083496			N	N	Y
B7	C1	Adamts5	UNKNOWN	SYBR	None	1	0.788365006	1.268447995	27.1691246	27.47708321	0.271180958		-0.319548607	0.140202984			0	TRUE	3.284746706	TRUE	3	18	1	81.20860291				N	N	N
B10	C1	Mmp13	UNKNOWN	SYBR	None	1	0.930521965	1.074665666	25.37735558	25.33917618	0.046064056		-2.457455158	0.042456716			0	TRUE	3.284360293	TRUE	3	16	1	79.71395874				N	N	N
C1	C1	Aggrecan	UNKNOWN	SYBR	None				27.78695488	27.79663086	0.071332976							TRUE	2.733966554	TRUE	3	19	1	81.50647736	66.57128906			N	N	Y
C4	C1	Collagen	UNKNOWN	SYBR	None	1	0.859822392	1.163030863	24.20640182	24.17668915	0.16318354		-3.619942188	0.089046702			0	TRUE	2.837617129	TRUE	3	15	1	87.77831268	65.23083496			N	N	Y
C7	C1	Adamts5	UNKNOWN	SYBR	None	1	0.788365006	1.268447995	27.78490067	27.47708321	0.271180958		-0.319548607	0.140202984			0	TRUE	3.284746706	TRUE	3	19	1	81.35792542				N	N	N
C10	C1	Mmp13	UNKNOWN	SYBR	None	1	0.930521965	1.074665666	25.28282547	25.33917618	0.046064056		-2.457455158	0.042456716			0	TRUE	3.284360293	TRUE	3	16	1	79.71395874				N	N	N
D1	C1	Aggrecan	UNKNOWN	SYBR	None				27.89686584	27.79663086	0.071332976							TRUE	2.733966554	TRUE	3	19	1	81.35712433				N	N	N
D4	C1	Collagen	UNKNOWN	SYBR	None	1	0.859822392	1.163030863	24.25644302	24.17668915	0.16318354		-3.619942188	0.089046702			0	TRUE	2.837617129	TRUE	3	15	1	87.6289978				N	N	N
D7	C1	Adamts5	UNKNOWN	SYBR	None	1	0.788365006	1.268447995	27.35259819	27.47708321	0.271180958		-0.319548607	0.140202984			0	TRUE	3.284746706	TRUE	3	18	1	81.35792542				N	N	N
D10	C1	Mmp13	UNKNOWN	SYBR	None	1	0.930521965	1.074665666	25.32026482	25.33917618	0.046064056		-2.457455158	0.042456716			0	TRUE	3.284360293	TRUE	3	16	1	79.56460571				N	N	N
E1	C1	Gapdh	UNKNOWN	SYBR	None	1	0.91948843	1.08756125	20.9278183	20.87984276	0.068618417		-6.916788101	0.049489599			0	TRUE	2.658159626	TRUE	3	12	1	85.38962555				N	N	N
E4	S1	Aggrecan	UNKNOWN	SYBR	None				31.97545433	32.36585617	0.3035267							TRUE	2.733966554	TRUE	3	23	1	81.05886841	65.23083496			N	N	Y
E5	S2	Aggrecan	UNKNOWN	SYBR	None				32.98012924	33.49930954	0.413414925							TRUE	2.733966554	TRUE	3	24	1	81.05949402	64.93050385			N	N	Y
E6	S3	Aggrecan	UNKNOWN	SYBR	None				30.91320992	31.48546982	0.434722215							TRUE	2.733966554	TRUE	3	22	1	80.91015625	65.07984924			N	N	Y
F1	C1	Gapdh	UNKNOWN	SYBR	None	1	0.91948843	1.08756125	20.82121849	20.87984276	0.068618417		-6.916788101	0.049489599			0	TRUE	2.658159626	TRUE	3	12	1	85.38962555				N	N	N
F4	S1	Aggrecan	UNKNOWN	SYBR	None				32.68273163	32.36585617	0.3035267							TRUE	2.733966554	TRUE	3	24	1	80.9095459				N	N	N
F5	S2	Aggrecan	UNKNOWN	SYBR	None				33.35560989	33.49930954	0.413414925							TRUE	2.733966554	TRUE	3	24	1	80.91015625				N	N	N
F6	S3	Aggrecan	UNKNOWN	SYBR	None				31.43491745	31.48546982	0.434722215							TRUE	2.733966554	TRUE	3	23	1	81.05949402				N	N	N
G1	C1	Gapdh	UNKNOWN	SYBR	None	1	0.91948843	1.08756125	20.82062912	20.87984276	0.068618417		-6.916788101	0.049489599			0	TRUE	2.658159626	TRUE	3	12	1	85.53897858	65.6751709			N	N	Y
G4	S1	Aggrecan	UNKNOWN	SYBR	None				32.30049133	32.36585617	0.3035267							TRUE	2.733966554	TRUE	3	23	1	81.20819092				N	N	N
G5	S2	Aggrecan	UNKNOWN	SYBR	None				33.79307556	33.49930954	0.413414925							TRUE	2.733966554	TRUE	3	25	1	81.20883942				N	N	N
G6	S3	Aggrecan	UNKNOWN	SYBR	None				31.94344521	31.48546982	0.434722215							TRUE	2.733966554	TRUE	3	23	1	81.20883942				N	N	N
H1	C1	Gapdh	UNKNOWN	SYBR	None	1	0.91948843	1.08756125	20.94970512	20.87984276	0.068618417		-6.916788101	0.049489599			0	TRUE	2.658159626	TRUE	3	12	1	85.53897858				N	N	N
H4	S1	Aggrecan	UNKNOWN	SYBR	None				32.50474167	32.36585617	0.3035267							TRUE	2.733966554	TRUE	3	24	1	81.20819092				N	N	N
H5	S2	Aggrecan	UNKNOWN	SYBR	None				33.86841583	33.49930954	0.413414925							TRUE	2.733966554	TRUE	3	25	1	81.20883942				N	N	N
H6	S3	Aggrecan	UNKNOWN	SYBR	None				31.65030861	31.48546982	0.434722215							TRUE	2.733966554	TRUE	3	23	1	81.05949402				N	N	N
Analysis Type	Singleplex
Endogenous Control	Aggrecan
RQ Min/Max Confidence Level	95.0
Reference Sample	C1
