# Supplementary material for: Machine learning algorithm-based biomarker exploration and validation of mitochondria-related diagnostic genes in osteoarthritis
Source: PeerJ. 2024 Sep 10;12:e17963. doi: 10.7717/peerj.17963 (PMC11397131; doi:10.7717/peerj.17963)
Supplement: Supplemental Information 8 [file peerj-12-17963-s008.csv]

Well	Sample Name	Target Name	Task	Reporter	Quencher	RQ	RQ Min	RQ Max	Cт	Cт Mean	Cт SD	ΔCт	ΔCт Mean	ΔCт SE	HK Control ΔCт Mean	HK Control ΔCт SE	ΔΔCт	Automatic Ct Threshold	Ct Threshold	Automatic Baseline	Baseline Start	Baseline End	Efficiency	Comments	OUTLIERRG
RQ Min/Max Confidence Level	95.0
Endogenous Control	GAPDH
A1	Non-OA	GAPDH	UNKNOWN	SYBR	None				21.84872437	21.64652061	0.137233272							TRUE	2.799354251	TRUE	3	13	1		N
B1	Non-OA	GAPDH	UNKNOWN	SYBR	None				21.61376762	21.64652061	0.137233272							TRUE	2.799354251	TRUE	3	13	1		N
C1	Non-OA	GAPDH	UNKNOWN	SYBR	None				21.57135201	21.64652061	0.137233272							TRUE	2.799354251	TRUE	3	12	1		N
D1	Non-OA	GAPDH	UNKNOWN	SYBR	None				21.55223656	21.64652061	0.137233272							TRUE	2.799354251	TRUE	3	12	1		N
E1	Non-OA	GRPEL-1	UNKNOWN	SYBR	None	1	0.870004416	1.149419427	28.05975723	28.05714035	0.090179764		6.410621166	0.082105666			0	TRUE	3.2059847	TRUE	3	19	1		N
F1	Non-OA	GRPEL-1	UNKNOWN	SYBR	None	1	0.870004416	1.149419427	28.17518997	28.05714035	0.090179764		6.410621166	0.082105666			0	TRUE	3.2059847	TRUE	3	19	1		N
G1	Non-OA	GRPEL-1	UNKNOWN	SYBR	None	1	0.870004416	1.149419427	28.03665161	28.05714035	0.090179764		6.410621166	0.082105666			0	TRUE	3.2059847	TRUE	3	19	1		N
H1	Non-OA	GRPEL-1	UNKNOWN	SYBR	None	1	0.870004416	1.149419427	27.9569664	28.05714035	0.090179764		6.410621166	0.082105666			0	TRUE	3.2059847	TRUE	3	19	1		N
Reference Sample	Non-OA
A3	Non-OA2	GAPDH	UNKNOWN	SYBR	None				19.84608459	19.9405899	0.065199934							TRUE	2.799354251	TRUE	3	11	1		N
B3	Non-OA2	GAPDH	UNKNOWN	SYBR	None				19.98237038	19.9405899	0.065199934							TRUE	2.799354251	TRUE	3	11	1		N
C3	Non-OA2	GAPDH	UNKNOWN	SYBR	None				19.94843292	19.9405899	0.065199934							TRUE	2.799354251	TRUE	3	11	1		N
D3	Non-OA2	GAPDH	UNKNOWN	SYBR	None				19.98547554	19.9405899	0.065199934							TRUE	2.799354251	TRUE	3	11	1		N
E3	Non-OA2	GRPEL-1	UNKNOWN	SYBR	None	2.557463169	2.076117277	3.150408745	25.13546181	24.99649811	0.237079799		5.055907726	0.122940898			-1.35471344	TRUE	3.2059847	TRUE	3	16	1		N
F3	Non-OA2	GRPEL-1	UNKNOWN	SYBR	None	2.557463169	2.076117277	3.150408745	25.12870598	24.99649811	0.237079799		5.055907726	0.122940898			-1.35471344	TRUE	3.2059847	TRUE	3	15	1		N
G3	Non-OA2	GRPEL-1	UNKNOWN	SYBR	None	2.557463169	2.076117277	3.150408745	24.64289474	24.99649811	0.237079799		5.055907726	0.122940898			-1.35471344	TRUE	3.2059847	TRUE	3	15	1		Y
H3	Non-OA2	GRPEL-1	UNKNOWN	SYBR	None	2.557463169	2.076117277	3.150408745	25.07893181	24.99649811	0.237079799		5.055907726	0.122940898			-1.35471344	TRUE	3.2059847	TRUE	3	16	1		N
A4	OA-10	GAPDH	UNKNOWN	SYBR	None				18.98881912	18.91333771	0.087258495							TRUE	2.799354251	TRUE	3	10	1		N
B4	OA-10	GAPDH	UNKNOWN	SYBR	None				18.94402313	18.91333771	0.087258495							TRUE	2.799354251	TRUE	3	10	1		N
C4	OA-10	GAPDH	UNKNOWN	SYBR	None				18.78756523	18.91333771	0.087258495							TRUE	2.799354251	TRUE	3	10	1		N
D4	OA-10	GAPDH	UNKNOWN	SYBR	None				18.93294334	18.91333771	0.087258495							TRUE	2.799354251	TRUE	3	10	1		N
E4	OA-10	GRPEL-1	UNKNOWN	SYBR	None	1.038380742	0.961388052	1.121539474	25.29705429	25.2696228	0.025273627		6.356285572	0.045422465			-0.054335594	TRUE	3.2059847	TRUE	3	16	1		N
F4	OA-10	GRPEL-1	UNKNOWN	SYBR	None	1.038380742	0.961388052	1.121539474	25.27483559	25.2696228	0.025273627		6.356285572	0.045422465			-0.054335594	TRUE	3.2059847	TRUE	3	16	1		N
G4	OA-10	GRPEL-1	UNKNOWN	SYBR	None	1.038380742	0.961388052	1.121539474	25.27067757	25.2696228	0.025273627		6.356285572	0.045422465			-0.054335594	TRUE	3.2059847	TRUE	3	16	1		N
H4	OA-10	GRPEL-1	UNKNOWN	SYBR	None	1.038380742	0.961388052	1.121539474	25.23592567	25.2696228	0.025273627		6.356285572	0.045422465			-0.054335594	TRUE	3.2059847	TRUE	3	16	1		N
Analysis Type	Singleplex
