# Supplementary material for: Machine learning algorithm-based biomarker exploration and validation of mitochondria-related diagnostic genes in osteoarthritis
Source: PeerJ. 2024 Sep 10;12:e17963. doi: 10.7717/peerj.17963 (PMC11397131; doi:10.7717/peerj.17963)
Supplement: Supplemental Information 9 [file peerj-12-17963-s009.csv]

Well	Sample Name	Target Name	Task	Reporter	Quencher	RQ	RQ Min	RQ Max	Cт	Cт Mean	Cт SD	ΔCт	ΔCт Mean	ΔCт SE	HK Control ΔCт Mean	HK Control ΔCт SE	ΔΔCт	Automatic Ct Threshold	Ct Threshold	Automatic Baseline	Baseline Start	Baseline End	Efficiency	Comments	HIGHSD	NOISE
D1	NC-NEI-4	MMP13	UNKNOWN	SYBR	None				31.65262413	31.53056717	0.124415003							TRUE	2.558169435	TRUE	3	22	1		N	N
D2	NC-NEI-4	MMP13	UNKNOWN	SYBR	None				31.38401604	31.53056717	0.124415003							TRUE	2.558169435	TRUE	3	23	1		N	N
D3	NC-NEI-4	MMP13	UNKNOWN	SYBR	None				31.47294617	31.53056717	0.124415003							TRUE	2.558169435	TRUE	3	23	1		N	N
D4	NC-NEI-4	MMP13	UNKNOWN	SYBR	None				31.61267662	31.53056717	0.124415003							TRUE	2.558169435	TRUE	3	23	1		N	N
D5	GRPELI-NEI-4	MMP13	UNKNOWN	SYBR	None				33.18813705	33.10958862	0.248706818							TRUE	2.558169435	TRUE	3	24	1		N	N
D6	GRPELI-NEI-4	MMP13	UNKNOWN	SYBR	None				33.42567062	33.10958862	0.248706818							TRUE	2.558169435	TRUE	3	24	1		N	N
D7	GRPELI-NEI-4	MMP13	UNKNOWN	SYBR	None				32.94074249	33.10958862	0.248706818							TRUE	2.558169435	TRUE	3	24	1		N	N
D8	GRPELI-NEI-4	MMP13	UNKNOWN	SYBR	None				32.88380432	33.10958862	0.248706818							TRUE	2.558169435	TRUE	3	24	1		N	N
E1	NC-NEI-4	ADAMT	UNKNOWN	SYBR	None				32.84545898	32.8814621	0.162993163							TRUE	2.571531798	TRUE	3	24	1		N	N
E2	NC-NEI-4	ADAMT	UNKNOWN	SYBR	None				33.07586288	32.8814621	0.162993163							TRUE	2.571531798	TRUE	3	24	1		N	N
E3	NC-NEI-4	ADAMT	UNKNOWN	SYBR	None				32.68379974	32.8814621	0.162993163							TRUE	2.571531798	TRUE	3	24	1		N	N
E4	NC-NEI-4	ADAMT	UNKNOWN	SYBR	None				32.92073059	32.8814621	0.162993163							TRUE	2.571531798	TRUE	3	24	1		N	N
E5	GRPELI-NEI-4	ADAMT	UNKNOWN	SYBR	None				33.37962723	33.66399002	0.243801415							TRUE	2.571531798	TRUE	3	24	1		N	N
E6	GRPELI-NEI-4	ADAMT	UNKNOWN	SYBR	None				33.57078934	33.66399002	0.243801415							TRUE	2.571531798	TRUE	3	24	1		N	N
E7	GRPELI-NEI-4	ADAMT	UNKNOWN	SYBR	None				33.75926971	33.66399002	0.243801415							TRUE	2.571531798	TRUE	3	25	1		N	N
E8	GRPELI-NEI-4	ADAMT	UNKNOWN	SYBR	None				33.94628525	33.66399002	0.243801415							TRUE	2.571531798	TRUE	3	25	1		N	N
F1	NC-NEI-4	GAPDH1	UNKNOWN	SYBR	None				18.25786972	18.3238678	0.105208009							TRUE	3.219939645	TRUE	3	9	1		N	N
F2	NC-NEI-4	GAPDH1	UNKNOWN	SYBR	None				18.24328232	18.3238678	0.105208009							TRUE	3.219939645	TRUE	3	8	1		N	Y
F3	NC-NEI-4	GAPDH1	UNKNOWN	SYBR	None				18.47336006	18.3238678	0.105208009							TRUE	3.219939645	TRUE	3	9	1		N	N
F4	NC-NEI-4	GAPDH1	UNKNOWN	SYBR	None				18.32095718	18.3238678	0.105208009							TRUE	3.219939645	TRUE	3	9	1		N	N
F5	GRPELI-NEI-4	GAPDH1	UNKNOWN	SYBR	None				17.86962509	17.93582153	0.04608351							TRUE	3.219939645	TRUE	3	8	1		N	N
F6	GRPELI-NEI-4	GAPDH1	UNKNOWN	SYBR	None				17.94621658	17.93582153	0.04608351							TRUE	3.219939645	TRUE	3	8	1		N	N
F7	GRPELI-NEI-4	GAPDH1	UNKNOWN	SYBR	None				17.95099449	17.93582153	0.04608351							TRUE	3.219939645	TRUE	3	9	1		N	N
F8	GRPELI-NEI-4	GAPDH1	UNKNOWN	SYBR	None				17.97645187	17.93582153	0.04608351							TRUE	3.219939645	TRUE	3	9	1		N	N
G1	NC-NEI-3	Aggrecan	UNKNOWN	SYBR	None				30.94544029	30.77237892	0.150503784							TRUE	4.008450127	TRUE	3	21	1		N	N
G2	NC-NEI-3	Aggrecan	UNKNOWN	SYBR	None				30.83180237	30.77237892	0.150503784							TRUE	4.008450127	TRUE	3	21	1		N	N
G3	NC-NEI-3	Aggrecan	UNKNOWN	SYBR	None				30.71715355	30.77237892	0.150503784							TRUE	4.008450127	TRUE	3	21	1		N	N
G4	NC-NEI-3	Aggrecan	UNKNOWN	SYBR	None				30.59511375	30.77237892	0.150503784							TRUE	4.008450127	TRUE	3	21	1		N	N
G5	GRPELI-NEI-3	Aggrecan	UNKNOWN	SYBR	None				29.61779976	29.66612244	0.041623071							TRUE	4.008450127	TRUE	3	20	1		N	N
G6	GRPELI-NEI-3	Aggrecan	UNKNOWN	SYBR	None				29.64527512	29.66612244	0.041623071							TRUE	4.008450127	TRUE	3	20	1		N	N
G7	GRPELI-NEI-3	Aggrecan	UNKNOWN	SYBR	None				29.70489311	29.66612244	0.041623071							TRUE	4.008450127	TRUE	3	20	1		N	N
G8	GRPELI-NEI-3	Aggrecan	UNKNOWN	SYBR	None				29.69652939	29.66612244	0.041623071							TRUE	4.008450127	TRUE	3	20	1		N	N
H1	NC-NEI-3	GAPDH1	UNKNOWN	SYBR	None				18.57149696	18.54452896	0.028923899		-12.22784901	0.076628946				TRUE	3.219939645	TRUE	3	9	1		N	N
H2	NC-NEI-3	GAPDH1	UNKNOWN	SYBR	None				18.56700516	18.54452896	0.028923899		-12.22784901	0.076628946				TRUE	3.219939645	TRUE	3	8	1		N	N
H3	NC-NEI-3	GAPDH1	UNKNOWN	SYBR	None				18.51456833	18.54452896	0.028923899		-12.22784901	0.076628946				TRUE	3.219939645	TRUE	3	9	1		N	N
H4	NC-NEI-3	GAPDH1	UNKNOWN	SYBR	None				18.52504349	18.54452896	0.028923899		-12.22784901	0.076628946				TRUE	3.219939645	TRUE	3	9	1		N	N
H5	GRPELI-NEI-3	GAPDH1	UNKNOWN	SYBR	None				19.95134354	19.87285995	0.10094671		-9.793264389	0.054595601				TRUE	3.219939645	TRUE	3	10	1		N	N
H6	GRPELI-NEI-3	GAPDH1	UNKNOWN	SYBR	None				19.77715874	19.87285995	0.10094671		-9.793264389	0.054595601				TRUE	3.219939645	TRUE	3	10	1		N	N
H7	GRPELI-NEI-3	GAPDH1	UNKNOWN	SYBR	None				19.96837044	19.87285995	0.10094671		-9.793264389	0.054595601				TRUE	3.219939645	TRUE	3	10	1		N	N
H8	GRPELI-NEI-3	GAPDH1	UNKNOWN	SYBR	None				19.7945652	19.87285995	0.10094671		-9.793264389	0.054595601				TRUE	3.219939645	TRUE	3	10	1		N	N
Analysis Type	Singleplex
Endogenous Control	Aggrecan
RQ Min/Max Confidence Level	95.0
Reference Sample	NC-NEI-2
