# Supplementary material for: Machine learning algorithm-based biomarker exploration and validation of mitochondria-related diagnostic genes in osteoarthritis
Source: PeerJ. 2024 Sep 10;12:e17963. doi: 10.7717/peerj.17963 (PMC11397131; doi:10.7717/peerj.17963)
Supplement: Supplemental Information 10 [file peerj-12-17963-s010.csv]

Well	Sample Name	Target Name	Task	Reporter	Quencher	RQ	RQ Min	RQ Max	Cт	Cт Mean	Cт SD	ΔCт	ΔCт Mean	ΔCт SE	HK Control ΔCт Mean	HK Control ΔCт SE	ΔΔCт	Automatic Ct Threshold	Ct Threshold	Automatic Baseline	Baseline Start	Baseline End	Efficiency	Comments	HIGHSD	SPIKE	OUTLIERRG
A1	NC-NEI-1	IFNGR2	UNKNOWN	SYBR	None	1	0.893668592	1.11898303	30.97793007	30.93053818	0.097439282		-1.089498997	0.066282816			0	TRUE	4.986142563	TRUE	3	21	1		N	N	N
A2	NC-NEI-1	IFNGR2	UNKNOWN	SYBR	None	1	0.893668592	1.11898303	30.97020531	30.93053818	0.097439282		-1.089498997	0.066282816			0	TRUE	4.986142563	TRUE	3	21	1		N	N	N
A3	NC-NEI-1	IFNGR2	UNKNOWN	SYBR	None	1	0.893668592	1.11898303	30.78484726	30.93053818	0.097439282		-1.089498997	0.066282816			0	TRUE	4.986142563	TRUE	3	21	1		N	N	N
A4	NC-NEI-1	IFNGR2	UNKNOWN	SYBR	None	1	0.893668592	1.11898303	30.98917198	30.93053818	0.097439282		-1.089498997	0.066282816			0	TRUE	4.986142563	TRUE	3	21	1		N	N	N
A5	GRPELI-NEI-1	IFNGR2	UNKNOWN	SYBR	None	0.76069653	0.605389297	0.955846488	32.49090576	32.44108963	0.211654976		-0.69489193	0.134642303			0.394607067	TRUE	4.986142563	TRUE	3	22	1		N	N	N
A6	GRPELI-NEI-1	IFNGR2	UNKNOWN	SYBR	None	0.76069653	0.605389297	0.955846488	32.61618042	32.44108963	0.211654976		-0.69489193	0.134642303			0.394607067	TRUE	4.986142563	TRUE	3	22	1		N	N	N
A7	GRPELI-NEI-1	IFNGR2	UNKNOWN	SYBR	None	0.76069653	0.605389297	0.955846488	32.52352524	32.44108963	0.211654976		-0.69489193	0.134642303			0.394607067	TRUE	4.986142563	TRUE	3	22	1		N	N	N
A8	GRPELI-NEI-1	IFNGR2	UNKNOWN	SYBR	None	0.76069653	0.605389297	0.955846488	32.1337471	32.44108963	0.211654976		-0.69489193	0.134642303			0.394607067	TRUE	4.986142563	TRUE	3	22	1		N	N	N
C1	NC-NEI-1	GAPDH1	UNKNOWN	SYBR	None				31.97337532	32.0200386	0.089884557							TRUE	4.339481159	TRUE	3	22	1		N	N	N
C2	NC-NEI-1	GAPDH1	UNKNOWN	SYBR	None				32.15454483	32.0200386	0.089884557							TRUE	4.339481159	TRUE	3	22	1		N	N	N
C3	NC-NEI-1	GAPDH1	UNKNOWN	SYBR	None				31.98352432	32.0200386	0.089884557							TRUE	4.339481159	TRUE	3	22	1		N	N	N
C4	NC-NEI-1	GAPDH1	UNKNOWN	SYBR	None				31.96870613	32.0200386	0.089884557							TRUE	4.339481159	TRUE	3	21	1		N	N	N
C5	GRPELI-NEI-1	GAPDH1	UNKNOWN	SYBR	None				33.05634689	33.13598251	0.166482344							TRUE	4.339481159	TRUE	3	23	1		N	N	N
C6	GRPELI-NEI-1	GAPDH1	UNKNOWN	SYBR	None				33.31517792	33.13598251	0.166482344							TRUE	4.339481159	TRUE	3	24	1		N	N	N
C7	GRPELI-NEI-1	GAPDH1	UNKNOWN	SYBR	None				33.22716141	33.13598251	0.166482344							TRUE	4.339481159	TRUE	3	23	1		N	N	N
C8	GRPELI-NEI-1	GAPDH1	UNKNOWN	SYBR	None				32.94524002	33.13598251	0.166482344							TRUE	4.339481159	TRUE	3	23	1		N	N	N
Analysis Type	Singleplex
Endogenous Control	GAPDH1
RQ Min/Max Confidence Level	95.0
Reference Sample	NC-NEI-1
