# Supplementary material for: Machine learning algorithm-based biomarker exploration and validation of mitochondria-related diagnostic genes in osteoarthritis
Source: PeerJ. 2024 Sep 10;12:e17963. doi: 10.7717/peerj.17963 (PMC11397131; doi:10.7717/peerj.17963)
Supplement: Supplemental Information 11 [file peerj-12-17963-s011.csv]

Well	Sample Name	Target Name	Task	Reporter	Quencher	RQ	RQ Min	RQ Max	Cт	Cт Mean	Cт SD	ΔCт	ΔCт Mean	ΔCт SE	HK Control ΔCт Mean	HK Control ΔCт SE	ΔΔCт	Automatic Ct Threshold	Ct Threshold	Automatic Baseline	Baseline Start	Baseline End	Efficiency	Comments	HIGHSD	SPIKE
A1	NC-NEI-1	IFNGR2	UNKNOWN	SYBR	None	1	0.880432487	1.135805368	31.94563484	32.11637115	0.146997616		11.09922028	0.075080626			0	TRUE	4.520715064	TRUE	3	22	1		N	N
A2	NC-NEI-1	IFNGR2	UNKNOWN	SYBR	None	1	0.880432487	1.135805368	32.30433655	32.11637115	0.146997616		11.09922028	0.075080626			0	TRUE	4.520715064	TRUE	3	22	1		N	N
A3	NC-NEI-1	IFNGR2	UNKNOWN	SYBR	None	1	0.880432487	1.135805368	32.09789276	32.11637115	0.146997616		11.09922028	0.075080626			0	TRUE	4.520715064	TRUE	3	22	1		N	N
A4	NC-NEI-1	IFNGR2	UNKNOWN	SYBR	None	1	0.880432487	1.135805368	32.11762238	32.11637115	0.146997616		11.09922028	0.075080626			0	TRUE	4.520715064	TRUE	3	22	1		N	N
A9	GRPELI-NEI-1	IFNGR2	UNKNOWN	SYBR	None	1.282811522	0.934304893	1.761315227	31.89558792	32.17858505	0.362886369		10.73991013	0.186906561			-0.359309196	TRUE	4.520715064	TRUE	3	22	1		N	N
A10	GRPELI-NEI-1	IFNGR2	UNKNOWN	SYBR	None	1.282811522	0.934304893	1.761315227	32.69676971	32.17858505	0.362886369		10.73991013	0.186906561			-0.359309196	TRUE	4.520715064	TRUE	3	23	1		N	N
A11	GRPELI-NEI-1	IFNGR2	UNKNOWN	SYBR	None	1.282811522	0.934304893	1.761315227	31.96403694	32.17858505	0.362886369		10.73991013	0.186906561			-0.359309196	TRUE	4.520715064	TRUE	3	23	1		N	N
A12	GRPELI-NEI-1	IFNGR2	UNKNOWN	SYBR	None	1.282811522	0.934304893	1.761315227	32.15794754	32.17858505	0.362886369		10.73991013	0.186906561			-0.359309196	TRUE	4.520715064	TRUE	3	22	1		N	N
C1	NC-NEI-1	GAPDH1	UNKNOWN	SYBR	None				21.02626419	21.01715088	0.030661102							TRUE	4.719772114	TRUE	3	11	1		N	N
C2	NC-NEI-1	GAPDH1	UNKNOWN	SYBR	None				21.00228691	21.01715088	0.030661102							TRUE	4.719772114	TRUE	3	11	1		N	N
C3	NC-NEI-1	GAPDH1	UNKNOWN	SYBR	None				21.05538177	21.01715088	0.030661102							TRUE	4.719772114	TRUE	3	11	1		N	N
C4	NC-NEI-1	GAPDH1	UNKNOWN	SYBR	None				20.98467445	21.01715088	0.030661102							TRUE	4.719772114	TRUE	3	11	1		N	Y
C5	GRPELI-NEI-1	GAPDH1	UNKNOWN	SYBR	None				21.35134315	21.43867493	0.089720339							TRUE	4.719772114	TRUE	3	11	1		N	N
C6	GRPELI-NEI-1	GAPDH1	UNKNOWN	SYBR	None				21.39516258	21.43867493	0.089720339							TRUE	4.719772114	TRUE	3	11	1		N	N
C7	GRPELI-NEI-1	GAPDH1	UNKNOWN	SYBR	None				21.44901085	21.43867493	0.089720339							TRUE	4.719772114	TRUE	3	11	1		N	N
C8	GRPELI-NEI-1	GAPDH1	UNKNOWN	SYBR	None				21.55918312	21.43867493	0.089720339							TRUE	4.719772114	TRUE	3	12	1		N	N
Analysis Type	Singleplex
Endogenous Control	GAPDH1
RQ Min/Max Confidence Level	95.0
Reference Sample	NC-NEI-1
