# Supplementary material for: Machine learning algorithm-based biomarker exploration and validation of mitochondria-related diagnostic genes in osteoarthritis
Source: PeerJ. 2024 Sep 10;12:e17963. doi: 10.7717/peerj.17963 (PMC11397131; doi:10.7717/peerj.17963)
Supplement: Supplemental Information 12 [file peerj-12-17963-s012.csv]

Well	Sample Name	Target Name	Task	Reporter	Quencher	RQ	RQ Min	RQ Max	Cт	Cт Mean	Cт SD	ΔCт	ΔCт Mean	ΔCт SE	HK Control ΔCт Mean	HK Control ΔCт SE	ΔΔCт	Automatic Ct Threshold	Ct Threshold	Automatic Baseline	Baseline Start	Baseline End	Efficiency	Comments	BADROX	HIGHSD	NOISE	SPIKE	OUTLIERRG
F1	ruangu-NC	GAPDH1	UNKNOWN	SYBR	None	1	0.3109712	3.215732098	19.2550869	19.23867226	0.123329967		-9.745457649	0.688683212			0	TRUE	5.496096716	TRUE	3	9	1		N	N	N	N	N
F2	ruangu-NC	GAPDH1	UNKNOWN	SYBR	None	1	0.3109712	3.215732098	19.05963707	19.23867226	0.123329967		-9.745457649	0.688683212			0	TRUE	5.496096716	TRUE	3	9	1		N	N	N	N	N
F3	ruangu-NC	GAPDH1	UNKNOWN	SYBR	None	1	0.3109712	3.215732098	19.32652664	19.23867226	0.123329967		-9.745457649	0.688683212			0	TRUE	5.496096716	TRUE	3	9	1		N	N	N	N	N
F4	ruangu-NC	GAPDH1	UNKNOWN	SYBR	None	1	0.3109712	3.215732098	19.3134346	19.23867226	0.123329967		-9.745457649	0.688683212			0	TRUE	5.496096716	TRUE	3	8	1		N	N	N	N	N
F9	ruangu-GRPEL1	GAPDH1	UNKNOWN	SYBR	None	0.364269823	0.226628035	0.58550787	19.95166397	19.94075394	0.033015504		-8.288537025	0.279814363			1.456920624	TRUE	5.496096716	TRUE	3	9	1		N	N	N	N	N
F10	ruangu-GRPEL1	GAPDH1	UNKNOWN	SYBR	None	0.364269823	0.226628035	0.58550787	19.92926025	19.94075394	0.033015504		-8.288537025	0.279814363			1.456920624	TRUE	5.496096716	TRUE	3	10	1		N	N	N	N	N
F11	ruangu-GRPEL1	GAPDH1	UNKNOWN	SYBR	None	0.364269823	0.226628035	0.58550787	19.97989655	19.94075394	0.033015504		-8.288537025	0.279814363			1.456920624	TRUE	5.496096716	TRUE	3	9	1		N	N	N	N	N
F12	ruangu-GRPEL1	GAPDH1	UNKNOWN	SYBR	None	0.364269823	0.226628035	0.58550787	19.90219498	19.94075394	0.033015504		-8.288537025	0.279814363			1.456920624	TRUE	5.496096716	TRUE	3	9	1		N	N	N	Y	N
G9	ruangu-GRPEL1	GRPEL1	UNKNOWN	SYBR	None	0.544087112	0.337857038	0.876201391	25.95519066	25.91610336	0.060042456		-2.313188076	0.280935645			0.878090382	TRUE	1.236886479	TRUE	3	18	1		N	N	N	N	N
G10	ruangu-GRPEL1	GRPEL1	UNKNOWN	SYBR	None	0.544087112	0.337857038	0.876201391	25.82680702	25.91610336	0.060042456		-2.313188076	0.280935645			0.878090382	TRUE	1.236886479	TRUE	3	18	1		N	N	N	N	N
G11	ruangu-GRPEL1	GRPEL1	UNKNOWN	SYBR	None	0.544087112	0.337857038	0.876201391	25.9360466	25.91610336	0.060042456		-2.313188076	0.280935645			0.878090382	TRUE	1.236886479	TRUE	3	18	1		N	N	N	N	N
G12	ruangu-GRPEL1	GRPEL1	UNKNOWN	SYBR	None	0.544087112	0.337857038	0.876201391	25.94636726	25.91610336	0.060042456		-2.313188076	0.280935645			0.878090382	TRUE	1.236886479	TRUE	3	18	1		N	N	N	N	N
H1	ruangu-NC	GRPEL1	UNKNOWN	SYBR	None	1	0.312398612	3.201038599	25.80858612	25.79285049	0.019050274		-3.191278458	0.685983002			0	TRUE	1.236886479	TRUE	3	18	1		N	N	N	N	N
H2	ruangu-NC	GRPEL1	UNKNOWN	SYBR	None	1	0.312398612	3.201038599	25.76648331	25.79285049	0.019050274		-3.191278458	0.685983002			0	TRUE	1.236886479	TRUE	3	18	1		N	N	N	N	N
H3	ruangu-NC	GRPEL1	UNKNOWN	SYBR	None	1	0.312398612	3.201038599	25.80485153	25.79285049	0.019050274		-3.191278458	0.685983002			0	TRUE	1.236886479	TRUE	3	18	1		N	N	N	N	N
H4	ruangu-NC	GRPEL1	UNKNOWN	SYBR	None	1	0.312398612	3.201038599	25.79148102	25.79285049	0.019050274		-3.191278458	0.685983002			0	TRUE	1.236886479	TRUE	3	18	1		N	N	N	N	N
Analysis Type	Singleplex
Endogenous Control	Aggrecan
RQ Min/Max Confidence Level	95.0
Reference Sample	ruangu-NC
